# Supplementary material for: Periodic Density Functional Theory (PDFT) Predicting the Structure and Bonding Strength of Dehydrated Alkaline-Earth Metal Cation-Exchanged Chabazite Sieves (CHA-M)
Source: Molecules. 2026 Jun 26;31(13):2260. doi: 10.3390/molecules31132260 (PMC13363160; doi:10.3390/molecules31132260)
Supplement: Supplementary file 1 [file molecules-31-02260-s001.zip]

Archive with 1 entries (1 files):
- molecules-3997625-supplementary.pdf
